# Supplementary material for: Using Regularization to Infer Cell Line Specificity in Logical Network Models of Signaling Pathways
Source: Front Physiol. 2018 May 22;9:550. doi: 10.3389/fphys.2018.00550 (PMC5972629; doi:10.3389/fphys.2018.00550)
Supplement: Supplementary file 2 [file Data_Sheet_1.XLSX]

## Sheet: DataGeneration
1) for cell line 1
	Input1	Input2	Drug	A	B	C	D			kA1	0.4
	0	0	0	0	0	0	0			kA2	0.6
	0	0	1	0	0	0	0			kB1	0.2
	0	1	0	0.6	0.8	0.6	0.62			kB2	0.8
	0	1	1	0.06	0.8	0.06	0.134			kC1	1
	1	0	0	0.4	0.2	0.4	0.38			kC2	0
	1	0	1	0.04	0.2	0.04	0.056			kD1	0.1
	1	1	0	1	1	1	1			kD2	0.9
	1	1	1	0.1	1	0.1	0.19			kDrug	0.9
2) for cell line 2
	Input1	Input2	Drug	A	B	C	D			kA1	0.4
	0	0	0	0	0	0	0			kA2	0.6
	0	0	1	0	0	0	0			kB1	0.2
	0	1	0	0.6	0.8	0.6	0.62			kB2	0.8
	0	1	1	0.06	0.8	0.06	0.134			kC1	1
	1	0	0	0.4	0.2	0.4	0.38			kC2	0
	1	0	1	0.04	0.2	0.04	0.056			kD1	0.1
	1	1	0	1	1	1	1			kD2	0.9
	1	1	1	0.1	1	0.1	0.19			kDrug	0.9
3) for cell line 3
	Input1	Input2	Drug	A	B	C	D			kA1	0.4
	0	0	0	0	0	0	0			kA2	0.6
	0	0	1	0	0	0	0			kB1	0.2
	0	1	0	0.6	0.8	0.6	0.78			kB2	0.8
	0	1	1	0.06	0.8	0.06	0.726			kC1	1
	1	0	0	0.4	0.2	0.4	0.22			kC2	0
	1	0	1	0.04	0.2	0.04	0.184			kD1	0.9
	1	1	0	1	1	1	1			kD2	0.1
	1	1	1	0.1	1	0.1	0.91			kDrug	0.9
3) for cell line 4
	Input1	Input2	Drug	A	B	C	D			kA1	0.4
	0	0	0	0	0	0	0			kA2	0.6
	0	0	1	0	0	0	0			kB1	0.2
	0	1	0	0.6	0.8	0.6	0.78			kB2	0.8
	0	1	1	0.06	0.8	0.06	0.726			kC1	1
	1	0	0	0.4	0.2	0.4	0.22			kC2	0
	1	0	1	0.04	0.2	0.04	0.184			kD1	0.9
	1	1	0	1	1	1	1			kD2	0.1
	1	1	1	0.1	1	0.1	0.91			kDrug	0.9

## Sheet: NoiseMatrix
Rel Noise Matrix		=1+NORM.INV(RAND(),0,0.05)
0.955817	0.991641	1.05063	1.03454
1.06943	1.05292	0.999792	1.08149
0.945415	1.02552	1.06919	0.998796
1.11186	0.969819	1.00474	0.922153
0.950244	0.951402	1.00278	0.914812
1.00761	0.946336	0.967387	1.02615
1.06185	1.06573	0.935776	1.00007
1.0574	1.00632	1.01604	0.999529
1.02472	1.03311	1.02215	1.01126
0.998714	0.856109	0.981449	1.03681
0.994574	0.968684	0.987964	1.04845
0.992968	1.00742	0.947178	0.988663
1.00533	1.01007	0.988309	0.955312
1.0163	0.968982	1.00132	1.00301
0.958563	1.04899	1.00742	0.928225
0.911849	0.987738	1.02175	0.962234
0.979052	1.01473	0.967035	1.01588
0.946833	0.935965	1.00964	0.988961
0.950513	0.96119	1.02813	0.997604
1.00746	1.00688	0.913828	0.959845
1.01499	0.935798	1.06782	1.03381
0.979616	1.03047	0.963077	0.91263
0.970954	1.00939	0.900319	0.907921
0.885808	0.990751	0.976582	0.974255
1.01289	1.0112	0.953655	0.937839
0.990456	1.06156	1.00684	0.938943
1.01153	1.04095	1.03718	0.948775
0.998504	0.935073	0.905449	0.931132
0.899231	1.03028	1.03384	1.00639
1.10551	1.03075	0.97375	0.968972
1.05702	0.990918	0.98356	1.0375
1.06234	1.00327	0.965656	0.933278
Abs Noise Matrix		=abs(norminv(rand(),0,0.05)
0.0653237	0.0420108	0.0165951	0.0219807
0.00660843	0.0108037	0.00496932	0.020072
0.00639237	0.0787529	0.0341819	0.0882652
0.0687344	0.0178975	0.0400589	0.0359242
0.075843	0.0476763	0.0684276	0.00312033
0.00107776	0.0409791	0.0502852	0.0239024
0.0222977	0.0652182	0.0179285	0.136535
0.0648766	0.069123	0.0393921	0.0111886
0.0237698	0.0859122	0.0454412	0.0559454
0.00358073	0.0288427	0.0847576	0.0189072
0.111388	0.059963	0.0108518	0.0214655
0.00192502	0.0200008	0.0675947	0.0987843
0.0424526	0.05047	0.0679159	0.056581
0.0163104	0.0137291	0.00944748	0.148215
0.0905915	0.0764789	0.0365196	0.0344446
0.0453998	0.0629098	0.00271001	0.0287033
0.0226366	0.104511	0.0192897	0.0456334
0.046638	0.0675091	0.0546339	0.0339298
0.0263499	0.00227534	0.0901174	0.0692601
0.0636587	0.0369404	0.0237803	0.0184751
0.0317254	0.0285295	0.0043735	0.0029487
0.0535458	0.0261363	5.5718e-05	0.0844505
0.038341	0.037567	0.00435201	0.128653
0.00591597	0.0081229	0.00779583	0.0286778
0.0637952	0.0163509	0.005166	0.00094375
0.0584619	0.0779961	0.0341359	0.0122844
0.145125	0.00875523	0.00646785	0.0138666
0.0373906	0.0201557	0.0157349	0.0621289
0.0258901	0.075277	0.0328717	0.0223195
0.0115429	0.000188292	0.0378054	0.0269003
0.00271719	0.0484736	0.0129777	0.0996744
0.0510147	0.0447224	0.07394	0.0675701

## Sheet: ActualDataPriorNorm
	cell line 1						A	B	C	D
	A	B	C	D		min	0.00660843	0.0108037	0.00496932	0.020072
	0.0653237	0.0420108	0.0165951	0.0219807		max	1.08415	1.13095	0.953704	1.1366
	0.00660843	0.0108037	0.00496932	0.020072
	0.573642	0.899167	0.675696	0.707518
	0.135446	0.793753	0.100343	0.159493
	0.45594	0.237957	0.469541	0.350749
	0.0413823	0.230246	0.0889807	0.0813665
	1.08415	1.13095	0.953704	1.1366
	0.170617	1.07544	0.140996	0.201099
	cell line 2						A	B	C	D
	A	B	C	D		min	0.00358073	0.0288427	0.0454412	0.0189072
	0.0237698	0.0859122	0.0454412	0.0559454		max	1.04915	1.12547	1.04394	0.962669
	0.00358073	0.0288427	0.0847576	0.0189072
	0.708132	0.83491	0.60363	0.671507
	0.0615031	0.825937	0.124425	0.231265
	0.444585	0.252484	0.46324	0.4196
	0.0569624	0.207525	0.0495001	0.204384
	1.04915	1.12547	1.04394	0.962669
	0.136585	1.05065	0.104885	0.211528
	cell line 3						A	B	C	D
	A	B	C	D		min	0.0226366	0.0675091	0.0192897	0.0339298
	0.0226366	0.104511	0.0192897	0.0456334		max	1.00929	1.04696	0.904671	1.03657
	0.046638	0.0675091	0.0546339	0.0339298
	0.596657	0.771227	0.706995	0.847391
	0.124106	0.842443	0.07861	0.715323
	0.43772	0.215689	0.431502	0.230386
	0.0927305	0.232229	0.0385788	0.252374
	1.00929	1.04696	0.904671	1.03657
	0.0944968	0.998874	0.105454	0.915249
	cell line 4						A	B	C	D
	A	B	C	D		min	0.0557634	0.0163509	0.005166	0.00094375
	0.0637952	0.0163509	0.005166	0.00094375		max	1.05974	1.04799	0.996538	1.13718
	0.0584619	0.0779961	0.0341359	0.0122844
	0.752042	0.841517	0.628776	0.753911
	0.0973008	0.768214	0.0700619	0.73813
	0.385583	0.281333	0.446409	0.243725
	0.0557634	0.206338	0.0767554	0.205191
	1.05974	1.03939	0.996538	1.13718
	0.157248	1.04799	0.170506	0.916853

## Sheet: NormalizedData
	cell line 1
	A	B	C	D
	0.0544901	0.0278598	0.012254	0.00170953
	0	0	0	0
	0.526229	0.793077	0.70697	0.615699
	0.119567	0.698969	0.100528	0.12487
	0.416998	0.202788	0.489675	0.296165
	0.0322715	0.195905	0.088551	0.0548973
	1	1	1	1
	0.152206	0.950443	0.143377	0.162134
	cell line 2
	A	B	C	D
	0.019309	0.0520411	0	0.0392452
	0	0	0.0393754	0
	0.673842	0.735045	0.559027	0.691487
	0.0553977	0.726863	0.0791027	0.225012
	0.421782	0.203936	0.418426	0.424569
	0.0510549	0.162939	0.00406497	0.196529
	1	1	1	1
	0.127207	0.931775	0.0595327	0.204098
	cell line 3
	A	B	C	D
	0	0.0377787	0	0.0116727
	0.0243259	0	0.0399198	0
	0.581783	0.718481	0.776734	0.811316
	0.102842	0.791191	0.0669998	0.679596
	0.420697	0.151289	0.465576	0.195938
	0.0710417	0.168176	0.0217863	0.217869
	1	1	1	1
	0.0728319	0.950904	0.0973189	0.878996
	cell line 4
	A	B	C	D
	0.00799999	0	0	0
	0.00268773	0.0597545	0.029222	0.00998094
	0.693523	0.799858	0.629038	0.662686
	0.041373	0.728804	0.0654607	0.648798
	0.328514	0.256856	0.445083	0.213672
	0	0.18416	0.0722124	0.179758
	1	0.991664	1	1
	0.101083	1	0.166778	0.806091
